# Supplementary material for: Penicillium arizonense, a new, genome sequenced fungal species, reveals a high chemical diversity in secreted metabolites
Source: Sci Rep. 2016 Oct 14;6:35112. doi: 10.1038/srep35112 (PMC5064400; doi:10.1038/srep35112)
Supplement: Supplementary Dataset [file srep35112-s2.xls]

## Sheet: Info
Supplementary Data
Penicillium arizonense, a new, genome sequenced fungal species, reveals a high chemical diversity in secreted metabolites
Sietske Grijseels¤, Jens Christian Nielsen¤ , Milica Randelovic, Jens Nielsen, Kristian Fog Nielsen, Mhairi Workman, Jens Christian Frisvad
¤These authors contributed equally to the work

## Sheet: Sup. Data S1
Secondary metabolite gene clusters predicted in Penicillium arizonense by antismash [1]
Summary of detected secondary metabolite gene clusters
Class	Amount
PKS	28
NRPS	16
terpene	5
PKS-NRPS	3
Indole	1
Siderophore	1
Other	8
Sum	62
[1] Weber, Tilmann, et al. "antiSMASH 3.0—a comprehensive resource for the genome mining of biosynthetic gene clusters." Nucleic acids research (2015): gkv437.
Detected secondary metabolite gene clusters
Gene cluster name	Input accession number	Gene cluster type	Putative pathway	Gene cluster members
Gene cluster 1	PENARI_contig001	other		PENARI_c001G08419;PENARI_c001G01856;PENARI_c001G07496;PENARI_c001G00852;PENARI_c001G03764;PENARI_c001G00106;PENARI_c001G11989;PENARI_c001G11115;PENARI_c001G05846;PENARI_c001G05470;PENARI_c001G11038;PENARI_c001G06816;PENARI_c001G01279;PENARI_c001G03679;PENARI_c001G04916;PENARI_c001G04435
Gene cluster 2	PENARI_contig001	t1pks	Xanthoepocin	PENARI_c001G09035;PENARI_c001G06025;PENARI_c001G11611;PENARI_c001G11236;PENARI_c001G05510;PENARI_c001G02583;PENARI_c001G06426;PENARI_c001G02129;PENARI_c001G04341;PENARI_c001G06354;PENARI_c001G10170;PENARI_c001G11664;PENARI_c001G06128;PENARI_c001G04495;PENARI_c001G09863;PENARI_c001G12431;PENARI_c001G03819;PENARI_c001G05472;PENARI_c001G03277
Gene cluster 3	PENARI_contig001	nrps	Tryptoquivaline	PENARI_c001G01139;PENARI_c001G01716;PENARI_c001G08238;PENARI_c001G09028;PENARI_c001G11790;PENARI_c001G09652;PENARI_c001G04971;PENARI_c001G06321;PENARI_c001G06474;PENARI_c001G12120;PENARI_c001G00536;PENARI_c001G01021;PENARI_c001G08208;PENARI_c001G07691;PENARI_c001G10013;PENARI_c001G05109;PENARI_c001G04428;PENARI_c001G08157;PENARI_c001G11855;PENARI_c001G00448;PENARI_c001G12072;PENARI_c001G07244;PEN…
Gene cluster 4	PENARI_contig010	t1pks	Austalide	PENARI_c010G10857;PENARI_c010G03892;PENARI_c010G03509;PENARI_c010G08753;PENARI_c010G03298;PENARI_c010G02147;PENARI_c010G08037;PENARI_c010G02251;PENARI_c010G07355;PENARI_c010G07889;PENARI_c010G07427;PENARI_c010G02081;PENARI_c010G00532;PENARI_c010G01937;PENARI_c010G00061;PENARI_c010G07817;PENARI_c010G09437;PENARI_c010G08102
Gene cluster 5	PENARI_contig010	t1pks	Pyripyropene	PENARI_c010G07817;PENARI_c010G09437;PENARI_c010G08102;PENARI_c010G00206;PENARI_c010G02473;PENARI_c010G12095;PENARI_c010G05163;PENARI_c010G03225;PENARI_c010G12518;PENARI_c010G10748;PENARI_c010G05427;PENARI_c010G01251;PENARI_c010G02859;PENARI_c010G09065;PENARI_c010G09247;PENARI_c010G01884;PENARI_c010G03387
Gene cluster 6	PENARI_contig010	nrps-t1pks		PENARI_c010G10392;PENARI_c010G10126;PENARI_c010G02306;PENARI_c010G04751;PENARI_c010G08008;PENARI_c010G08908;PENARI_c010G09262;PENARI_c010G07818;PENARI_c010G00109;PENARI_c010G01376;PENARI_c010G07323;PENARI_c010G00675;PENARI_c010G12031;PENARI_c010G04884;PENARI_c010G01959;PENARI_c010G08513;PENARI_c010G03002
Gene cluster 7	PENARI_contig010	t1pks		PENARI_c010G09141;PENARI_c010G00628;PENARI_c010G07827;PENARI_c010G04776;PENARI_c010G10201;PENARI_c010G05210;PENARI_c010G09688;PENARI_c010G09260;PENARI_c010G03482;PENARI_c010G11125;PENARI_c010G04348;PENARI_c010G01516;PENARI_c010G09132;PENARI_c010G08729;PENARI_c010G05600;PENARI_c010G03988;PENARI_c010G10929;PENARI_c010G00211
Gene cluster 8	PENARI_contig011	other		PENARI_c011G05873;PENARI_c011G06543;PENARI_c011G04505;PENARI_c011G05304;PENARI_c011G01830;PENARI_c011G03694;PENARI_c011G00041;PENARI_c011G06872;PENARI_c011G05045;PENARI_c011G03919;PENARI_c011G11976;PENARI_c011G07665;PENARI_c011G09371
Gene cluster 9	PENARI_contig011	t1pks		PENARI_c011G08662;PENARI_c011G11071;PENARI_c011G01663;PENARI_c011G10725;PENARI_c011G05508;PENARI_c011G08888;PENARI_c011G01265;PENARI_c011G05713;PENARI_c011G07514;PENARI_c011G11087;PENARI_c011G06150;PENARI_c011G09678;PENARI_c011G00876;PENARI_c011G12407;PENARI_c011G10329;PENARI_c011G03562
Gene cluster 10	PENARI_contig011	nrps		PENARI_c011G09187;PENARI_c011G01508;PENARI_c011G08384;PENARI_c011G01028;PENARI_c011G11947;PENARI_c011G10552;PENARI_c011G04838;PENARI_c011G03409;PENARI_c011G11986;PENARI_c011G07832;PENARI_c011G09292;PENARI_c011G00618;PENARI_c011G05445;PENARI_c011G03423;PENARI_c011G12515;PENARI_c011G00038;PENARI_c011G10567
Gene cluster 11	PENARI_contig012	t1pks		PENARI_c012G07482;PENARI_c012G05030;PENARI_c012G07195;PENARI_c012G00380;PENARI_c012G04979;PENARI_c012G03802;PENARI_c012G05352;PENARI_c012G08788;PENARI_c012G02692;PENARI_c012G06693;PENARI_c012G01603;PENARI_c012G02934;PENARI_c012G01928;PENARI_c012G03560;PENARI_c012G01709;PENARI_c012G09359
Gene cluster 12	PENARI_contig013	nrps		PENARI_c013G01785;PENARI_c013G07334;PENARI_c013G05312;PENARI_c013G09163;PENARI_c013G00630;PENARI_c013G03291;PENARI_c013G10380;PENARI_c013G07197;PENARI_c013G00091;PENARI_c013G06665;PENARI_c013G12530;PENARI_c013G05439;PENARI_c013G05792;PENARI_c013G10785;PENARI_c013G03622;PENARI_c013G11880;PENARI_c013G02267;PENARI_c013G04935;PENARI_c013G10498;PENARI_c013G03552
Gene cluster 13	PENARI_contig014	other		PENARI_c014G02301;PENARI_c014G02730;PENARI_c014G03247;PENARI_c014G11353;PENARI_c014G06863;PENARI_c014G05780;PENARI_c014G12180;PENARI_c014G04867;PENARI_c014G07039;PENARI_c014G10367;PENARI_c014G06166;PENARI_c014G08546;PENARI_c014G01393;PENARI_c014G04402;PENARI_c014G06409
Gene cluster 14	PENARI_contig014	t1pks		PENARI_c014G05399;PENARI_c014G05742;PENARI_c014G07247;PENARI_c014G09544;PENARI_c014G04075;PENARI_c014G05385;PENARI_c014G01990;PENARI_c014G02915;PENARI_c014G04062;PENARI_c014G08072;PENARI_c014G03139;PENARI_c014G01545;PENARI_c014G08075;PENARI_c014G06006;PENARI_c014G03979
Gene cluster 15	PENARI_contig016	other		PENARI_c016G01988;PENARI_c016G08529;PENARI_c016G04866;PENARI_c016G01557;PENARI_c016G08395;PENARI_c016G10959;PENARI_c016G03083;PENARI_c016G03903;PENARI_c016G09569;PENARI_c016G07467;PENARI_c016G01206;PENARI_c016G11233;PENARI_c016G04036;PENARI_c016G05909
Gene cluster 16	PENARI_contig017	other		PENARI_c017G12133;PENARI_c017G04311;PENARI_c017G01218;PENARI_c017G11550;PENARI_c017G12523;PENARI_c017G05274;PENARI_c017G01765;PENARI_c017G11882;PENARI_c017G00421;PENARI_c017G06741;PENARI_c017G07389;PENARI_c017G01305;PENARI_c017G00907;PENARI_c017G08063;PENARI_c017G08502;PENARI_c017G03140;PENARI_c017G10136
Gene cluster 17	PENARI_contig019	t1pks		PENARI_c019G09597;PENARI_c019G03642;PENARI_c019G05827;PENARI_c019G11375;PENARI_c019G02846;PENARI_c019G06550;PENARI_c019G00768;PENARI_c019G07301;PENARI_c019G08317;PENARI_c019G02950;PENARI_c019G12097;PENARI_c019G01274;PENARI_c019G06888;PENARI_c019G03076;PENARI_c019G03539;PENARI_c019G07821;PENARI_c019G08648
Gene cluster 18	PENARI_contig019	siderophore		PENARI_c019G06796;PENARI_c019G01407;PENARI_c019G00688;PENARI_c019G08957;PENARI_c019G02988
Gene cluster 19	PENARI_contig019	terpene		PENARI_c019G10573;PENARI_c019G10664;PENARI_c019G03773;PENARI_c019G01515;PENARI_c019G06946;PENARI_c019G07823;PENARI_c019G07988;PENARI_c019G00605;PENARI_c019G10259;PENARI_c019G02922;PENARI_c019G08879
Gene cluster 20	PENARI_contig002	t1pks		PENARI_c002G10463;PENARI_c002G06847;PENARI_c002G08203;PENARI_c002G01249;PENARI_c002G11293;PENARI_c002G04014;PENARI_c002G11397;PENARI_c002G02953;PENARI_c002G08964;PENARI_c002G04013;PENARI_c002G10359;PENARI_c002G05148;PENARI_c002G12022;PENARI_c002G11430
Gene cluster 21	PENARI_contig002	nrps		PENARI_c002G00965;PENARI_c002G09034;PENARI_c002G03305;PENARI_c002G01638;PENARI_c002G08224;PENARI_c002G00865;PENARI_c002G09458;PENARI_c002G00430;PENARI_c002G07630;PENARI_c002G03016;PENARI_c002G03746;PENARI_c002G12299;PENARI_c002G03984;PENARI_c002G10972;PENARI_c002G04603
Gene cluster 22	PENARI_contig002	t1pks		PENARI_c002G04000;PENARI_c002G11819;PENARI_c002G10334;PENARI_c002G10868;PENARI_c002G08905;PENARI_c002G09584;PENARI_c002G04917;PENARI_c002G02151;PENARI_c002G11897;PENARI_c002G03590;PENARI_c002G10548;PENARI_c002G11832;PENARI_c002G09423;PENARI_c002G04408
Gene cluster 23	PENARI_contig020	t1pks		PENARI_c020G02498;PENARI_c020G06522;PENARI_c020G00260;PENARI_c020G05288;PENARI_c020G12209;PENARI_c020G04065;PENARI_c020G10176;PENARI_c020G03018;PENARI_c020G06839;PENARI_c020G11294;PENARI_c020G04380;PENARI_c020G05905;PENARI_c020G09538;PENARI_c020G08068;PENARI_c020G03028;PENARI_c020G04121;PENARI_c020G04126;PENARI_c020G03030;PENARI_c020G07007
Gene cluster 24	PENARI_contig024	t1pks		PENARI_c024G11238;PENARI_c024G08119;PENARI_c024G00704;PENARI_c024G04080;PENARI_c024G06501;PENARI_c024G03675;PENARI_c024G11544;PENARI_c024G04683;PENARI_c024G09140;PENARI_c024G03378;PENARI_c024G10514;PENARI_c024G06274;PENARI_c024G01770;PENARI_c024G11862;PENARI_c024G07453;PENARI_c024G08901
Gene cluster 25	PENARI_contig025	t3pks		PENARI_c025G02512;PENARI_c025G02245;PENARI_c025G10381;PENARI_c025G03759;PENARI_c025G12443;PENARI_c025G08019;PENARI_c025G02847;PENARI_c025G10116;PENARI_c025G06791;PENARI_c025G01304;PENARI_c025G02261;PENARI_c025G09397;PENARI_c025G02599;PENARI_c025G03487;PENARI_c025G04316
Gene cluster 26	PENARI_contig027	terpene		PENARI_c027G09310;PENARI_c027G01977;PENARI_c027G07690;PENARI_c027G07367;PENARI_c027G01045;PENARI_c027G08246;PENARI_c027G02562;PENARI_c027G04094
Gene cluster 27	PENARI_contig028	t1pks		PENARI_c028G07835;PENARI_c028G02107;PENARI_c028G09362;PENARI_c028G03543;PENARI_c028G07777;PENARI_c028G11951;PENARI_c028G10541;PENARI_c028G10447;PENARI_c028G08593;PENARI_c028G12446;PENARI_c028G02167;PENARI_c028G06877;PENARI_c028G09109
Gene cluster 28	PENARI_contig028	nrps	Acetylaranotin	PENARI_c028G07947;PENARI_c028G00644;PENARI_c028G12193;PENARI_c028G03265;PENARI_c028G00603;PENARI_c028G11365;PENARI_c028G11548;PENARI_c028G01789;PENARI_c028G08770;PENARI_c028G02266;PENARI_c028G09422;PENARI_c028G05901;PENARI_c028G00055;PENARI_c028G04520;PENARI_c028G07141;PENARI_c028G01796;PENARI_c028G11305
Gene cluster 29	PENARI_contig029	t1pks		PENARI_c029G00834;PENARI_c029G05740;PENARI_c029G03027;PENARI_c029G09181;PENARI_c029G11358;PENARI_c029G04337;PENARI_c029G00792;PENARI_c029G11359;PENARI_c029G09612;PENARI_c029G04015;PENARI_c029G02804;PENARI_c029G08488
Gene cluster 30	PENARI_contig003	terpene		PENARI_c003G05820;PENARI_c003G09239;PENARI_c003G11497;PENARI_c003G00289;PENARI_c003G02240;PENARI_c003G07664;PENARI_c003G09395;PENARI_c003G06956;PENARI_c003G04362;PENARI_c003G00322;PENARI_c003G08053;PENARI_c003G11563
Gene cluster 31	PENARI_contig003	other		PENARI_c003G08006;PENARI_c003G03525;PENARI_c003G12037;PENARI_c003G04843;PENARI_c003G09311;PENARI_c003G07800;PENARI_c003G10693;PENARI_c003G00855;PENARI_c003G11633;PENARI_c003G06243;PENARI_c003G07077;PENARI_c003G00937;PENARI_c003G08392;PENARI_c003G09159;PENARI_c003G02215;PENARI_c003G02828
Gene cluster 32	PENARI_contig003	t1pks		PENARI_c003G12422;PENARI_c003G01696;PENARI_c003G01067;PENARI_c003G10682;PENARI_c003G08921;PENARI_c003G04568;PENARI_c003G05530;PENARI_c003G12444;PENARI_c003G03631;PENARI_c003G11035;PENARI_c003G09902;PENARI_c003G12551;PENARI_c003G05488;PENARI_c003G07138;PENARI_c003G00039;PENARI_c003G00147
Gene cluster 33	PENARI_contig003	t1pks		PENARI_c003G09078;PENARI_c003G04562;PENARI_c003G09879;PENARI_c003G06585;PENARI_c003G06333;PENARI_c003G07563;PENARI_c003G02349;PENARI_c003G11711;PENARI_c003G07037;PENARI_c003G04996;PENARI_c003G01116;PENARI_c003G11450;PENARI_c003G07689
Gene cluster 34	PENARI_contig003	t1pks-nrps	Fumagillin-pseurotin	PENARI_c003G01116;PENARI_c003G11450;PENARI_c003G07689;PENARI_c003G09598;PENARI_c003G01900;PENARI_c003G10625;PENARI_c003G03477;PENARI_c003G04301;PENARI_c003G11285;PENARI_c003G12129;PENARI_c003G06253;PENARI_c003G06515;PENARI_c003G00037;PENARI_c003G01264;PENARI_c003G08453;PENARI_c003G09556;PENARI_c003G04174;PENARI_c003G09699;PENARI_c003G03059;PENARI_c003G02367;PENARI_c003G04300;PENARI_c003G05720;PEN…
Gene cluster 35	PENARI_contig003	nrps		PENARI_c003G04411;PENARI_c003G10415;PENARI_c003G02602;PENARI_c003G03369;PENARI_c003G06629;PENARI_c003G01832;PENARI_c003G11907;PENARI_c003G08404;PENARI_c003G00612;PENARI_c003G07794;PENARI_c003G01368;PENARI_c003G04693;PENARI_c003G09895;PENARI_c003G04945;PENARI_c003G02025;PENARI_c003G09194;PENARI_c003G04104
Gene cluster 36	PENARI_contig003	nrps		PENARI_c003G05044;PENARI_c003G09282;PENARI_c003G00836;PENARI_c003G00779;PENARI_c003G09293;PENARI_c003G09095;PENARI_c003G04304;PENARI_c003G00741;PENARI_c003G03519;PENARI_c003G11849;PENARI_c003G03203;PENARI_c003G04939;PENARI_c003G10384;PENARI_c003G01554
Gene cluster 37	PENARI_contig003	terpene		PENARI_c003G07674;PENARI_c003G00488;PENARI_c003G07639;PENARI_c003G01282;PENARI_c003G04791;PENARI_c003G03221;PENARI_c003G12186;PENARI_c003G10891;PENARI_c003G12168;PENARI_c003G09250
Gene cluster 38	PENARI_contig030	nrps		PENARI_c030G09511;PENARI_c030G07535;PENARI_c030G04092;PENARI_c030G05156;PENARI_c030G11979;PENARI_c030G03430;PENARI_c030G10611;PENARI_c030G07265;PENARI_c030G12056;PENARI_c030G09009;PENARI_c030G05110;PENARI_c030G01794
Gene cluster 39	PENARI_contig031	t1pks		PENARI_c031G03480;PENARI_c031G06617;PENARI_c031G12348;PENARI_c031G00849;PENARI_c031G05433;PENARI_c031G12532;PENARI_c031G05465;PENARI_c031G10990;PENARI_c031G02203;PENARI_c031G09830;PENARI_c031G03716;PENARI_c031G08155;PENARI_c031G02787;PENARI_c031G04225;PENARI_c031G02253;PENARI_c031G02385;PENARI_c031G09805;PENARI_c031G05610;PENARI_c031G00621
Gene cluster 40	PENARI_contig033	nrps		PENARI_c033G07641;PENARI_c033G04918;PENARI_c033G12183;PENARI_c033G10453;PENARI_c033G02157;PENARI_c033G11848;PENARI_c033G03499;PENARI_c033G06649;PENARI_c033G10341;PENARI_c033G07768;PENARI_c033G11888;PENARI_c033G09567;PENARI_c033G04572;PENARI_c033G10472;PENARI_c033G09401
Gene cluster 41	PENARI_contig039	nrps		PENARI_c039G00319;PENARI_c039G08849;PENARI_c039G03306;PENARI_c039G01644;PENARI_c039G10264;PENARI_c039G06800;PENARI_c039G05254;PENARI_c039G12152;PENARI_c039G00374;PENARI_c039G08744;PENARI_c039G01757;PENARI_c039G07780;PENARI_c039G10839
Gene cluster 42	PENARI_contig039	t1pks		PENARI_c039G05254;PENARI_c039G12152;PENARI_c039G00374;PENARI_c039G08744;PENARI_c039G01757;PENARI_c039G07780;PENARI_c039G10839;PENARI_c039G08368;PENARI_c039G02416;PENARI_c039G04123;PENARI_c039G01610;PENARI_c039G08633;PENARI_c039G09415
Gene cluster 43	PENARI_contig004	nrps		PENARI_c004G01651;PENARI_c004G08515;PENARI_c004G03536;PENARI_c004G09120;PENARI_c004G03062;PENARI_c004G01740;PENARI_c004G03748;PENARI_c004G08712;PENARI_c004G11858;PENARI_c004G04664;PENARI_c004G10371;PENARI_c004G04820;PENARI_c004G09587;PENARI_c004G05578;PENARI_c004G11528;PENARI_c004G07315;PENARI_c004G12062;PENARI_c004G01389;PENARI_c004G00203;PENARI_c004G06913;PENARI_c004G03206
Gene cluster 44	PENARI_contig005	nrps		PENARI_c005G08779;PENARI_c005G02911;PENARI_c005G06821;PENARI_c005G01834;PENARI_c005G05850;PENARI_c005G06092;PENARI_c005G07954;PENARI_c005G00002;PENARI_c005G06062;PENARI_c005G04644;PENARI_c005G06601;PENARI_c005G11782;PENARI_c005G03145;PENARI_c005G07099
Gene cluster 45	PENARI_contig005	indole		PENARI_c005G04099;PENARI_c005G07031;PENARI_c005G00069;PENARI_c005G09866;PENARI_c005G02727;PENARI_c005G03418;PENARI_c005G09023;PENARI_c005G05565;PENARI_c005G10345
Gene cluster 46	PENARI_contig005	t1pks		PENARI_c005G00310;PENARI_c005G01303;PENARI_c005G08522;PENARI_c005G08298;PENARI_c005G02311;PENARI_c005G02617;PENARI_c005G07714;PENARI_c005G09465;PENARI_c005G01847;PENARI_c005G01434;PENARI_c005G00818;PENARI_c005G09155;PENARI_c005G07114;PENARI_c005G02425;PENARI_c005G02894;PENARI_c005G00098;PENARI_c005G08462;PENARI_c005G09981
Gene cluster 47	PENARI_contig056	nrps-t1pks		PENARI_c056G00972;PENARI_c056G06606;PENARI_c056G09329;PENARI_c056G02744;PENARI_c056G09552;PENARI_c056G03455;PENARI_c056G01555;PENARI_c056G10484;PENARI_c056G02180;PENARI_c056G09167;PENARI_c056G11661;PENARI_c056G00739;PENARI_c056G07245;PENARI_c056G05674;PENARI_c056G00788;PENARI_c056G12104;PENARI_c056G06583;PENARI_c056G07626
Gene cluster 48	PENARI_contig006	nrps		PENARI_c006G06226;PENARI_c006G03508;PENARI_c006G11616;PENARI_c006G05907;PENARI_c006G02483;PENARI_c006G11309;PENARI_c006G08958;PENARI_c006G04145;PENARI_c006G00188;PENARI_c006G09499;PENARI_c006G00152;PENARI_c006G05963;PENARI_c006G04657;PENARI_c006G00352
Gene cluster 49	PENARI_contig006	other		PENARI_c006G00352;PENARI_c006G01065;PENARI_c006G07071;PENARI_c006G01460;PENARI_c006G06709;PENARI_c006G02450;PENARI_c006G06217;PENARI_c006G08055;PENARI_c006G00202;PENARI_c006G06794;PENARI_c006G06326;PENARI_c006G06008;PENARI_c006G11715;PENARI_c006G10993;PENARI_c006G03800;PENARI_c006G09574;PENARI_c006G08700
Gene cluster 50	PENARI_contig006	terpene		PENARI_c006G09263;PENARI_c006G02820;PENARI_c006G07601;PENARI_c006G00604;PENARI_c006G09364;PENARI_c006G00835;PENARI_c006G11249;PENARI_c006G01939;PENARI_c006G10951;PENARI_c006G09022;PENARI_c006G00054;PENARI_c006G08899
Gene cluster 51	PENARI_contig006	t1pks		PENARI_c006G12280;PENARI_c006G01465;PENARI_c006G09919;PENARI_c006G04391;PENARI_c006G08946;PENARI_c006G07519;PENARI_c006G01043;PENARI_c006G03576;PENARI_c006G07150;PENARI_c006G01711;PENARI_c006G06196;PENARI_c006G00705;PENARI_c006G06127;PENARI_c006G11513;PENARI_c006G04759
Gene cluster 52	PENARI_contig007	t1pks		PENARI_c007G05194;PENARI_c007G11534;PENARI_c007G10987;PENARI_c007G05568;PENARI_c007G10128;PENARI_c007G12471;PENARI_c007G08842;PENARI_c007G03762;PENARI_c007G06677;PENARI_c007G10729;PENARI_c007G03087;PENARI_c007G12135;PENARI_c007G07676;PENARI_c007G08687;PENARI_c007G03243;PENARI_c007G00344;PENARI_c007G07335;PENARI_c007G12052;PENARI_c007G12113;PENARI_c007G03737;PENARI_c007G02281;PENARI_c007G11329
Gene cluster 53	PENARI_contig007	nrps		PENARI_c007G08815;PENARI_c007G01635;PENARI_c007G11972;PENARI_c007G00607;PENARI_c007G10733;PENARI_c007G03710;PENARI_c007G06837;PENARI_c007G01568;PENARI_c007G08548;PENARI_c007G02611;PENARI_c007G03210;PENARI_c007G11767;PENARI_c007G09808;PENARI_c007G00093;PENARI_c007G08880
Gene cluster 54	PENARI_contig007	nrps		PENARI_c007G03325;PENARI_c007G02620;PENARI_c007G05941;PENARI_c007G08813;PENARI_c007G09698;PENARI_c007G04224;PENARI_c007G04606;PENARI_c007G08675;PENARI_c007G10396;PENARI_c007G03094;PENARI_c007G09280;PENARI_c007G11510;PENARI_c007G10171;PENARI_c007G02763;PENARI_c007G06314;PENARI_c007G10522
Gene cluster 55	PENARI_contig007	nrps		PENARI_c007G00791;PENARI_c007G03980;PENARI_c007G02477;PENARI_c007G08100;PENARI_c007G09145;PENARI_c007G05958;PENARI_c007G01584;PENARI_c007G11189;PENARI_c007G06921;PENARI_c007G02933;PENARI_c007G08334;PENARI_c007G08381
Gene cluster 56	PENARI_contig007	other		PENARI_c007G09619;PENARI_c007G05599;PENARI_c007G03760;PENARI_c007G09786;PENARI_c007G02874;PENARI_c007G08443;PENARI_c007G00150;PENARI_c007G06952;PENARI_c007G04204;PENARI_c007G09799;PENARI_c007G11371;PENARI_c007G07163;PENARI_c007G09988
Gene cluster 57	PENARI_contig076	t1pks		PENARI_c076G04344;PENARI_c076G03048;PENARI_c076G01695;PENARI_c076G08838;PENARI_c076G07733
Gene cluster 58	PENARI_contig008	t1pks		PENARI_c008G02916;PENARI_c008G01978;PENARI_c008G07388;PENARI_c008G00190;PENARI_c008G08895;PENARI_c008G01697;PENARI_c008G07311;PENARI_c008G03032;PENARI_c008G11895;PENARI_c008G12320
Gene cluster 59	PENARI_contig008	t1pks		PENARI_c008G10851;PENARI_c008G04211;PENARI_c008G03465;PENARI_c008G05326;PENARI_c008G07573;PENARI_c008G01756;PENARI_c008G10310;PENARI_c008G00279;PENARI_c008G05255;PENARI_c008G08840;PENARI_c008G11058;PENARI_c008G08835;PENARI_c008G01629;PENARI_c008G08912;PENARI_c008G05130;PENARI_c008G09926;PENARI_c008G07643;PENARI_c008G01851;PENARI_c008G11915
Gene cluster 60	PENARI_contig008	t1pks		PENARI_c008G01070;PENARI_c008G07005;PENARI_c008G01530;PENARI_c008G08340;PENARI_c008G05987;PENARI_c008G02860;PENARI_c008G03512;PENARI_c008G10489;PENARI_c008G00301;PENARI_c008G10861;PENARI_c008G03653;PENARI_c008G07500;PENARI_c008G07841;PENARI_c008G09917;PENARI_c008G03456;PENARI_c008G01806;PENARI_c008G11993;PENARI_c008G04857;PENARI_c008G01637;PENARI_c008G08250;PENARI_c008G00131;PENARI_c008G02690;PEN…
Gene cluster 61	PENARI_contig008	t1pks		PENARI_c008G04375;PENARI_c008G09781;PENARI_c008G09124;PENARI_c008G04697;PENARI_c008G08677;PENARI_c008G02193;PENARI_c008G03841;PENARI_c008G10997;PENARI_c008G01470;PENARI_c008G05193;PENARI_c008G05105;PENARI_c008G08719;PENARI_c008G09110;PENARI_c008G03413;PENARI_c008G03645;PENARI_c008G10654;PENARI_c008G07797;PENARI_c008G05275;PENARI_c008G12296;PENARI_c008G06436;PENARI_c008G11198
Gene cluster 62	PENARI_contig009	t1pks		PENARI_c009G04141;PENARI_c009G10925;PENARI_c009G00941;PENARI_c009G03244;PENARI_c009G02170;PENARI_c009G12540;PENARI_c009G09460;PENARI_c009G07521;PENARI_c009G03483;PENARI_c009G10283;PENARI_c009G02747;PENARI_c009G03115;PENARI_c009G08647;PENARI_c009G06043;PENARI_c009G12182;PENARI_c009G11695;PENARI_c009G01467;PENARI_c009G04374;PENARI_c009G01943

## Sheet: Sup. Data S2
Predicted Pencillium arizonense gene clusters and their most similar biosynthetic gene clusters
Putative tryptoquivaline gene cluster in P. arizonense showing homology to a tryptoquialanine gene cluster
P. arizonense locus	P. lanosocoeruleum orthologous protein ID	Gene name	Global identity (%)	coverage (%)
PENARI_c001G04971	ADY16699.1	tqaC	75.5435	100
PENARI_c001G06321	ADY16698.1	tqaD	73.2369	91.8216
PENARI_c001G06474	ADY16697.1	tqaB	76.5093	100
PENARI_c001G12120	ADY16696.1	tqaE	78.3988	96.1123
PENARI_c001G00536	ADY16695.1	tqaM	78.9416	100
PENARI_c001G01021	ADY16694.1	tqaF	75.2026	97.8437
PENARI_c001G08208	ADY16693.1	tqaK	58.7843	97.8923
PENARI_c001G07691	ADY16692.1	tqaL	85.7158	98.7395
PENARI_c001G10013	ADY16691.1	tqaG	88.7471	100
PENARI_c001G05109	ADY16690.1	tqaH	79.226	100
PENARI_c001G04428	ADY16689.1	tqaA	81.3133	100
PENARI_c001G08157	ADY16687.1	tqaJ	58.8559	80.8571
PENARI_c001G11855	ADY16688.1	tqaI	56.527	84.9903
Average			74.3848	96.0197
Putative austalide gene cluster in P. arizonense showing homology to a mycophenolic acid gene cluster
P. arizonense locus	P. brevicompactum orthologous protein ID	Gene name	Global identity (%)	coverage (%)
PENARI_c010G03298	ADY00131.1	mpaD	46.9699	86.8687
PENARI_c010G02147	no hit
PENARI_c010G08037	no hit
PENARI_c010G02251	no hit
PENARI_c010G07355	ADY00130.1	mpaC	62.9527	100
PENARI_c010G07889	no hit
PENARI_c010G07427	ADY00128.1	mpaA	65.7177	100
Average			58.5468	95.6229
Putative pyripyropene gene cluster in P. arizonense showing homology to a pyripyropene gene cluster
P. arizonense locus	A. fumigatus orthologous locus	Gene name	Global identity (%)	coverage (%)
PENARI_c010G00206	AFUA_6G14000	pyr1 (pyr2 fusion?)	74.5893	100
PENARI_c010G02473	AFUA_6G13990	pyr3	74.9069	100
PENARI_c010G12095	AFUA_6G13980	pyr9	86.25	100
PENARI_c010G05163	AFUA_6G13970	pyr5 (pyr4 fusion?)	74.1932	93.5484
PENARI_c010G03225	AFUA_6G13945	pyr6	86.2558	100
PENARI_c010G12518	AFUA_6G13940	pyr7	82.434	98.8417
PENARI_c010G10748	AFUA_6G13930	pyr8	76.2012	99.7137
Average			79.2615	98.872
Putative xanthoepocin gene cluster in P. arizonense showing homology to an aurofusarine gene cluster
P. arizonense locus	F. graminearum orthologous locus	Gene name	Global identity (%)	coverage (%)
PENARI_c001G06025	FG02323.1	aurR2	35.4963	92.4383
PENARI_c001G11611	FG02321.1	aurO	47.6303	91.8972
PENARI_c001G11236	FG02320.1	aurR1	23.6168	67.3367
PENARI_c001G05510	no hit
PENARI_c001G02583	FG02329.1	aurS	40.0531	100
PENARI_c001G06426	FG02328.1	GIP1	60.2622	88.9217
PENARI_c001G02129	FG02327.1	aurF	50.288	97.9127
PENARI_c001G04341	no hit	unnamed
PENARI_c001G06354	FG02326.1	aurJ	48.5229	97.4943
PENARI_c001G10170	FG02324.1	PKS12	61.5384	100
Average			45.926	92.0001
Putative acetylaranotine gene cluster in P. arizonense showing homology to an acetylaranotin gene cluster
P. arizonense locus	A. terreus orthologous locus	Gene name	Global identity (%)	coverage (%)
PENARI_c028G12193	ATEG_03475	ataA	73.9457	100
PENARI_c028G03265	ATEG_03474	ataTC	52.2269	71.3092
PENARI_c028G00603	ATEG_03474	unnamed	16.8527	20.195
PENARI_c028G11365	ATEG_03473	ataJ	47.806	71.4634
PENARI_c028G11548	ATEG_03472	ataIMG	67.8481	100
PENARI_c028G01789	ATEG_03471	ataF	83.8482	99.7955
PENARI_c028G08770	ATEG_03470	ataP	64.4288	100
PENARI_c028G02266	no hit
PENARI_c028G09422	ATEG_03469	ataL	72.9016	100
PENARI_c028G05901	ATEG_03468	ataY	84.2149	92.5439
PENARI_c028G00055	ATEG_03467	unnamed	74.2025	91.5064
PENARI_c028G04520	ATEG_03466	ataH	62.0435	81.5182
PENARI_c028G07141	ATEG_03467	unnamed	27.2477	86.859
Average			60.6305	84.5992
Putative fumagillin/pseurotin gene cluster in P. arizonense showing homology to a fumagillin/pseurotin gene cluster
P. arizonense locus ID	A. fumigatus orthologous locus	Gene name	Global identity (%)	coverage (%)
PENARI_c003G11285	AFUA_8G00370	fma-PKS/fmaB	75.7102	99.5532
PENARI_c003G12129	AFUA_8G00380	fma-AT/fmaC	94.52	100
PENARI_c003G06253	AFUA_8G00390	fmaD	93.95	100
PENARI_c003G06515	AFUA_8G00410	fpaII	67.2021	79.5009
PENARI_c003G00037	AFUA_8G00420	fapR	52.2539	75.8842
PENARI_c003G01264	AFUA_8G00430		82.17	100
PENARI_c003G08453	AFUA_8G00440	psoF	84.8604	100
PENARI_c003G09556	no hit	psoG?
PENARI_c003G04174	AFUA_8G00460	fpaI	84.8853	95.9698
PENARI_c003G09699	AFUA_8G00470	fmaE	77.82	100
PENARI_c003G03059	AFUA_8G00480	fmaF	77.6719	86.4078
PENARI_c003G02367	AFUA_8G00490		65.8842	100
PENARI_c003G04300	AFUA_8G00500		81.2773	97.6422
PENARI_c003G05720	AFUA_8G00510	fmaG	87.5	100
PENARI_c003G06385	AFUA_8G00520	fma-TC/fmaA	85.5538	97.1098
PENARI_c003G11199	AFUA_8G00530	psoB	90.11	100
PENARI_c003G00587	AFUA_8G00540	NRPS14/psoA	81.453	100
PENARI_c003G05594	AFUA_8G00550	psoC	87.4561	99.631
PENARI_c003G04885	AFUA_8G00560	psoD	85.9054	94.4015
PENARI_c003G03060	AFUA_8G00570		87.2746	99.2208
PENARI_c003G07145	AFUA_8G00580	psoE	91.86	93
Average			81.7659	95.9161

## Sheet: Sup. Data S3
GI numbers of the genes used for the phylogenetic inferrence
Section Canescentia
Strain	Ben A	RPB2	CaM	ITS
Penicillium arizonense IBT 30519	XXXX	XXXX	XXXX	XXXX
Penicillium canescens NRRL 35656	DQ658166	KP016917	DQ658167	DQ658168
Penicillium dunedinense CBS 138218 (= DTO 244-G1)	KJ775171	KP016850	KJ775405	KJ775678
Penicillium janczewskii CBS 221.28	KJ834460	JN406612	KJ867001	AY157487
Penicillium janczewskii (P. granatense) CBS 166.81	KJ866967	KP016853	KJ866998	KC411682
Penicillium jensenii CBS 216.28	KJ866963	JN406614	KJ867000	JN617693
Penicillium murcianum CBS 161.81	KP016924	JN406625	KP016824	KP016844
Penicillium murcianum CBS 458.69	KP016923	KP016860	KP016822	KP016843
Penicillium murcianum CBS 414.68	KP016922	KP016859	KP016821	KP016842
Penicillium radiatolobatum CBS 340.79	KP016920	KP016856	KP016825	KC411745
Penicillium yarmokense CBS 410.69	KJ834502	JN406553	KJ867013	KC411757
Penicillium antarcticum CBS 116938	KP016925	KP016848	KP016827	KP016845
Penicillium antarcticum CBS 116939	KP016921	KP016849	JX157255	KP016829
Penicillium atrovenetum CBS 243.56	JX140945	KP016854	KJ867005	KP016835
Penicillium coralligerum CBS 123.65	KJ834444	JN406632	KJ866994	JN617667
Penicillium coralligerum CBS 114.69	KJ866970	KP016847	KJ866991	KP016836
Penicillium novae-zeelandiae CBS 137.41	KJ834477	JN406628	KJ866996	JN617688
Penicillium novae-zeelandiae CBS 546.77	KP016926	KP016861	KP016828	KP016846
Outgroup
Penicillium raistrickii CBS 261.33	KJ834485	JN406592	KJ867006	JN617697

## Sheet: Sup. Data S4
Fragment ions of identified compounds and standards
Precursor ion, fragment ions and abundance from compounds found and standards used in this study.
The true tandem MS/HRMS spectra are obtained with an Agilent 6545 QTOF.
The fragments with abundance over 5 % are shown. The precursor ion is shown in bold and fragments that are seen in all compounds of that family of compounds are underlined.
Spectra were obtained at 10, 20 or 40 eV (indicated under each compound name), only the most informative spectrum is shown.
	Precursor ion	Fragments extract M/Z	Abundance (%)	Fragments standard M/Z	Abundance (%)
Austalide B	475.233	475.233	100
20 eV		207.065	25.73
		431.207	16.96
Austalide J*	445.222	445.222	100	207.065	100
20 eV		207.065	44.1	445.223	43.25
Austalide K	413.233	413.233	100
20 eV		207.066	13.42
Austalide L	429.227	429.227	100
20 eV		207.064	45.56
		347.148	12.62
		411.214	11.56
		329.139	9.49
Austalide novel isomer C25H32O8	461.217	461.217	100
20 eV		207.065	19.25
		417.19	8.13
Austalide novel isomer C26H34O9 RT8.4	491.227	207.066	100
20 eV		177.054	18.28
		149.059	5.8
Austalide novel isomer C26H34O9 RT8.7	491.229	207.065	100
20 eV		177.055	18.3
		245.082	6.56
		149.06	6.55
Austalide F*	491.228			491.228	100
20 eV				207.065	55.31
				301.143	4.91
				353.174	4.68
6-Farnesyl-5-7-dihydroxy-4-methylphthalide* 20 eV	385.237	193.049	100	193.049	100
Pyripyropene A*	584.249	148.039	100	148.04	100
40 eV		202.05	63.62	202.05	62.02
		265.122	43.71	265.123	44.44
		584.249	34.74	584.25	35.81
		106.029	26.55	106.029	26.27
		283.133	23.56	283.134	20.05
		318.112	19.97	318.113	16.84
		239.143	17.27	239.143	16.69
Pyripyropene E	452.244	202.05	100
40 eV		148.039	63.02
		106.029	10.86
		160.039	8.02
		135.117	7.68
		452.244	7.59
		122.06	7.2
		95.0855	5.69
Pyripyropene F	466.26	202.049	100
40 eV		148.039	75.3
		106.029	12.66
		190.047	11.95
		107.083	11.03
		123.116	10.62
		147.118	10.07
		466.26	9.63
Pyripyropene O	510.248	202.049	100
40 eV		148.039	47.66
		510.248	9
		106.028	8.85
		189.163	8.1
		133.101	7.28
		160.039	6.22
		95.0851	4.99
Tryptoquivaline C* or 27-epi-Tryptoquivaline*	547.219	547.219	100	547.219	100
10 eV		485.218	47.19	485.218	63.4132
		530.216	39.08	530.216	51.5139
		197.107	20.32	197.107	30.6511
		225.102	19.17	529.209	25.4972
		529.208	18.51	225.103	22.1187
		261.123	7.86	261.124	9.27399
		425.197	5.44	213.103	7.82195
Tryptoquivaline G/L	433.151	197.107	100
10 eV		371.15	67.46
		225.102	59.68
		433.151	46.38
		416.148	17.97
		285.112	11.91
		303.122	10.23
		213.101	9.13
Tryptoquivaline I	503.192	441.192	100
10 eV		486.189	61.72
		503.192	37.19
		197.106	23.04
		225.101	20
		485.18	19.19
		213.101	8.73
		270.099	7.58
Tryptoquivaline M/27-epi-Nortryptoquivaline	555.184	555.184	100
10 eV		537.172	23.18
		493.184	15.45
		283.104	13.91
		295.067	6.21
Fumagillin*	459.24	177.054	100	177.054	100
10 eV		233.153	46.04	459.238	65.9112
		215.143	37.03	233.153	39.8383
		459.24	30.17	265.179	25.1568
		427.21	23.96	215.142	24.7698
		265.18	22.02	427.211	24.3253
		409.201	18.16	131.049	20.8153
		131.049	17.4	247.169	13.7318
Pseurotin A*	454.147	216.063	100	216.064	100
40 eV		157.025	92.62	157.025	60.6168
		82.0264	70.72	82.0266	45.807
		261.07	36.33	261.072	36.1556
		156.041	16.43	156.042	33.6993
		192.026	14.86	184.037	30.2469
		184.035	13.59	57.0699	19.6058
		308.053	13.41	308.048	14.0384
Xanthoepocin	629.091	611.08	100
20 eV		593.069	33.75
		551.058	24.95
		629.09	16.14
		579.053	8.57
		552.064	7.41
Curvulinic acid*	211.06	123.044	100	123.044	100
20 eV		193.049	55.8	165.054	62.23
		165.055	54.78	193.049	60.58
